# Supplementary material for: Multimorbidity Profile of COVID-19 Deaths in Portugal during 2020
Source: J Clin Med. 2022 Mar 29;11(7):1898. doi: 10.3390/jcm11071898 (PMC8999817; doi:10.3390/jcm11071898)
Supplement: Supplementary file 1 [file jcm-11-01898-s001.zip]

Archive with 1 entries (1 files):
- jcm-1545206-supplementary.pdf
